# Supplementary material for: Arginine Expedites Erastin-Induced Ferroptosis through Fumarate
Source: Int J Mol Sci. 2023 Sep 27;24(19):14595. doi: 10.3390/ijms241914595 (PMC10572513; doi:10.3390/ijms241914595)
Supplement: Supplementary file 1 [file ijms-24-14595-s001.zip]

Archive with 1 entries (1 files):
- ijms-2560896-SI.pdf
